# Supplementary material for: An Integrated Computational and Experimental Approach to Formulate Tamanu Oil Bigels as Anti-Scarring Agent
Source: Pharmaceuticals (Basel). 2024 Jan 11;17(1):102. doi: 10.3390/ph17010102 (PMC10818744; doi:10.3390/ph17010102)
Supplement: Supplementary file 1 [file pharmaceuticals-17-00102-s001.zip]

Archive with 1 entries (1 files):
- pharmaceuticals-2704656-supplementary.pdf
